# Supplementary material for: Depression in Pulmonary Hypertension: A Systematic Review of Clinical Outcomes, Treatment Interactions, and Emerging Technologies
Source: J Clin Med. 2025 Feb 4;14(3):982. doi: 10.3390/jcm14030982 (PMC11818160; doi:10.3390/jcm14030982)
Supplement: Supplementary file 1 [file jcm-14-00982-s001.zip]

Archive with 1 entries (1 files):
- jcm-3402945-supplementary.pdf
